# Supplementary material for: Time-Lapse In Situ 3D Imaging Analysis of Human Enamel Demineralisation Using X-ray Synchrotron Tomography
Source: Dent J (Basel). 2023 May 9;11(5):130. doi: 10.3390/dj11050130 (PMC10217016; doi:10.3390/dj11050130)
Supplement: Supplementary file 1 [file dentistry-11-00130-s001.zip]

Archive with 5 entries (5 files):
- MovieS1.mpg
- MovieS2.mpg
- MovieS3.mpg
- MovieS4.mpg
- Supplementaryinformation_cor_.pdf
